# Supplementary material for: Targeting cancer glycosylation repolarizes tumor-associated macrophages allowing effective immune checkpoint blockade
Source: Sci Transl Med. Author manuscript; Available in PMC 2023 Jan 5. (PMC9812757; doi:10.1126/scitranslmed.abj1270)
Supplement: Data file S1 [file NIHMS1858573-supplement-Data_file_S1.xlsx]

## Sheet: Fig. 1
	Fig. 1G		Untreated	Sialidase
		BS720 Trial1	0.44	7.61
		BS833 Trial1	2.6	2.81
		BS840 Trial2	0.72	0.86
		BS856 Trial2	1.37	3.07
		BS870 Trial2	0.92	1.36
		BS194 Trial3	1.65	1.17
		BS491 Trial3	0.84	0
		BS927 Trial4	0.83	5.72
		BS947 Trial4	1.21	2.62
		BS961 Trial4	0.6	0.51
		BS648-2 Trial5	1.74	3.56
		BS1027 Trial5	1.53	3.41
		BS1033 Trial5	0.61	3.18
	Fig. 1L
		MC38	MC38 - aPD1/aCTLA4	MC38 GNE-KO	MC38 GNE-KO aPD1/aCTLA4
		0.059	0.74	6.32	5.35
		0.59	0.27	4.16	13.1
		1.03	0.046	6.91	12.1
		0.064	0.6	6.76	18.7
			0.56		12.4
			0.6		6.95
			0.56

## Sheet: Fig. 2
	Fig. 2B		Trastuzumab		E-301 LOF		E-301
		0.01	100	101	100	99.3	88.4	91.3
		0.1	101	103	99.7	98.9	75.8	72.9
		0.5	101	102	98.9	97.9	57.8	54.7
		1	99	99.7	95	94.6	44.7	48.6
		5	102	101	93.8	90.7	31.3	39.3
		10	102	100	91.9	92.2	25.3	28
		20	101	100	96	95.6	28	19.1
			PNA
	Fig. 2E		untreated		Trastuzumab		E-301
		24 h	3437	1772	18063	23093	128016	75689
		72 h	1039	2272	14413	11171	10063	46832
			MAL II
			untreated		Trastuzumab		E-301
		24 h	24977	25093	14916	27698	1331	7503
		72 h	23364	18828	29698	22425	6938	11075
			PNA
	Fig. 2F		Untreated		Trastuzumab		E-301
		24 h	75718	178895	204814	180125	413000	431000
		72 h	89746	191326	192118	192071	436000	279175
			MAL II
			Untreated		Trastuzumab		E-301
		24 h	69798	83961	77323	75955	49357	49219
		72 h	74197	56990	59883	58411	46540	35435
			a-huFc
			Untreated		Trastuzumab		E-301
		24 h	581	731	2162	2087	1832	1383
		72 h	593	568	2298	2234	1119	1313
			PNA
	Fig. 2H			E-301 LOF			E-301
			EMT6-HER2	23429	36537	42960	77638	85268	65857
			EMT6-HER2 GNE-KO	54215	44486	41824	75327	63252	65182
			MAL II
				E-301 LOF			E-301
			EMT6-HER2	68855	68013	88767	40056	34143	37157
			EMT6-HER2 GNE-KO	43873	43648	45736	29547	26260	27701
			PNA
				E-301 LOF			E-301
	Fig. 2I		EMT6-HER2	88994	94123	112111	278955	185324	216569
			EMT6-HER2 GNE-KO	77616	58907	56603	187988	189778	211692
			MAL II
				E-301 LOF			E-301
			EMT6-HER2	271530	247255	338540	240540	151591	200397
			EMT6-HER2 GNE-KO	293759	262118	346139	179144	176460	180956
	Fig. 2J			E-301					Trast
			Tumor cells	16633	15710	15426	14781		3951	6657	6177	12276	8657
			TAMs	16178	16403	17518	17452		6394	10051	10508	12135	11954
			DCs	19302	17881	16461	18384		7256	9954	10211	11514	16969
			PMN-MDSCs	16031	13885	11054	12846		3610	8288	6342	7282	12965
			M-MDSCs	9736	10058	10954	10693		5917	7075	6880	7566	8118
			conv CD4	5554	5869	4433	4934		2277	3583	2937	5209	3346
			Treg	12149	11887	18755	8921		4982	7499	5369	6163	7477
			CD8	10544	6938	11720	9490		2953	6314	4968	4197	6116
			NK	4774	4738	5086	4962		2549	3794	3300	3217	3486
			PNA
	Fig. 2M			untreated				Trastuzumab				E-301 LOF				E-301
			B16D5	2863	3051	2986	2600	2592	2558	2712		2882	2724	3098		5453	4607	5243	4951
			B16D5-HER2	3128	3004	3365		3720	3166	3604		3279	3393	3381		6999	8554	7090	6787
			MAL II
				untreated				Trastuzumab				E-301 LOF				E-301
			B16D5	9478	9907	10284	8488	11325	10942	10243		8766	8701	10603		7515	8397	5903	5216
			B16D5-HER2	10230	10662	8116		9781	9569	12176		10344	10229	10690		5217	5793	6011	5048
	Fig. 2N		B16D5-HER2	B16D5
			0.500624	0.803171
			0.555897	0.897435
			0.500528	0.630887
			0.484406	0.64243

## Sheet: Fig. 5
			MHC-II+ CD206-
		Fig. 5B	Trastuzumab	E-301 LOF	E-301
			29.8	33.1	41.4
			34.3	34.3	44.9
			11.1	30.4	30.8
			32.6	29.9	70
			33.6	29.4	30.1
			36.9	35.6	48.6
			32.6	21.1	43.7
			MHC-II- CD206+
			Trastuzumab	E-301 LOF	E-301
			28.5	25.4	26.9
			22.6	32.9	22.1
			24.7	39	26.7
			34.7	40.9	19.9
			35.6	38.3	11.2
			43.1	47.6	31.8
			39.1	34.5	19.8
			M1/M2
			Trastuzumab	E-301 LOF	E-301
			1.04561	1.30315	1.53903
			1.5177	1.04255	2.03167
			0.449393	0.779487	1.15356
			0.939481	0.731051	3.51759
			0.94382	0.767624	2.6875
			0.856148	0.747899	1.5283
			0.83376	0.611594	2.20707
		Fig. 5D
				Untreated										E-301
			MHC-II+	27.7	58.7	21.2	71.6	81.5	7.38	4.81	5.25	14.8		85	75.1	87.1	78	85.3	39.7	29.8	12.1	12.1	6.96
			CD206+	27.3	45.1	37	40.2	40	16.9	19.5		29.5		17.9	23	19.5	20.9	12.2	8.09		7.78	7.78	9.67
		Fig, 5E
				Untreated					E-301
			Proliferated	26.6	22.6	86.6	24.3	6.43	67.4	65.7	78	71.6	41.7
			CD25+	52.3	41.1	96.1	51.6	18.4	96.1	94.2	91	90.1	84
			granzyme B+	41.4	32.5	48.8	26.2	10.1	56.8	58.1	64.8	65.8	49.5
		Fig, 5G
				M+T			M+T+E301
			MHC-II+ CD206-	9.52	2.44	10.5	15.7	22.7	11.4
			MHC-II- CD206+	25	16.8	21.6	11.9	8.26	9.76
			Proliferated
		Fig, 5H		Untreated			E-301
			T cells	52.5	0	0	83.1	29.8	5.26
			T cells + TAMs	13.6	41.7	46.1	61.9	91.9	73
			CD25
				Untreated			E-301
			T cells	68.6	0	15.8	91.1	57.4	21.9
			T cells + TAMs	52	10.6	32.6	95	97.9	95.5

## Sheet: Fig. 6
		Fig. 6L
				CD11cwt/wtSigEfl/fl							CD11ccre/wtSigEfl/fl
			TAMs	12.0109	9.53169	13.4236	11.2386	13.0639	15.7621	9.45553		2.71732	2.72923	2.85555	2.10562	2.84209	1.81802
			DCs	8.92413	7.84649	12.6427	6.2854	9.1899	11.6101	5.0569		1.56595	1.14459	1.42728	1.31201	1.19786	1.30242
			M-MDSCs	10.6749	7.68149	10.3439	8.74111	11.1044	12.0725	6.21838		10.3854	6.99662	7.42562	8.00263	6.29977	3.50451
			PMN-MDSCs	4.06901	11.4815	15.3247	12.1842	17.8252	13.8369	10.1013		2.88304	4.65892	3.12023	1.72902	4.98365	2.4595
		Fig. 6M
				WT							Cre
			CD206- MHC-II+	14.3	34.4	23.5	27.1	22.8	19.1	30.8		29.9	29.4	23.5	34.1	38	41.4
			CD206+ MHC-II+	28.9	29.1	24.9	21.9	26.5	56	34.1		33	25.8	51.1	41.6	26.8	41
			CD206+ MHC-II-	38.4	23.8	36	29	30.2	14.7	22.2		18.9	24.5	13.7	12	15.7	7.26
		Fig. 6Q
				MC38								MC38 GNE-KO
			Untreated	18	6	18	6	8	18	18	6	1	0	4	0	0	4	0	6
			anti-Ly6G	4	4	18	6	6	6	13.5	6	1	4	0	1	0	4	0	6
			anti-CSF1R	6	18	18	6	13.5	18	18	18	13.5	18	4	4	6	13.5	4	18
		Fig, 6S	MHC-II+ CD206-
				Untreated				E-301
			WT	3.92	11.6	7.4		44.7	55.1	19.2
			Cre	46		50.8	36.4	61		60.7	31.8
			MHCI-II- CD206+
				Untreated				E-301
			WT	50.2	53.1	32.2		11.8	18.5	24.8
			Cre	11		14.8	8.68	12.5		13.6	8.95
		Fig. 6T	CD25
				Untreated				E-301
			WT	3.37	7.45	4.8		5.86	11.5	6.98
			Cre		7.99	6.22	8.67		8.68	7.63	9.83
			granzyme B
				Untreated				E-301
			WT	8.64	12.1	7.94		9.31	20.4	7.43
			Cre	21.2	14.3	20.7		9.11	8.92	11.2

## Sheet: Fig. S1
	Fig. S1P		MC38 - aPD-1/CTLA-4	MC38 GNE-KO aPD-1/CTLA-4
			0.687569	0.306084
			0.319988	1.36716
			0.986576	0.444758
			1.33888	0.228179
			1.12872	0.124094
			1.2884	0.458913
			1.34895	0.396546
			0.577034	0.0876957
			0.480369	0.342269
			0.639835	0.205617
			0.297388	0.261491
			0.322382	0.168261
			CD45/mg
	Fig. S1Q		MC38	MC38 - aPD1/aCTLA4	MC38 GNE-KO	MC38 GNE-KO aPD1/aCTLA4
			1.12874e+07	2.19942e+07	2.44793e+07	3.63216e+07
			1.54914e+07	1.71797e+07	2.49629e+07	1.48681e+07
			1.6454e+07	2.43685e+07	1.21882e+07	2.57172e+07
			1.72139e+07	1.31965e+07	5.51083e+06	1.35749e+07
			1.37141e+07	2.02766e+07	3.60797e+06	3.34566e+07
			2.25071e+07	1.42852e+07	1.28359e+07	3.11154e+07
			9.12414e+06	1.55464e+07	3.77609e+06	1.51942e+07
			3.42222e+06	1.00925e+07	17730000	2.90742e+07
			4462500	10223640	6.36058e+06	19053360
			3.56364e+06	9240000	6.46912e+06	1.05677e+07
			3450000	13635000		1.10238e+07
				9.63103e+06
			CD8/mg
			MC38	MC38 - aPD1/aCTLA4	MC38 GNE-KO	MC38 GNE-KO aPD1/aCTLA4
			1.22552e+06	3.08541e+06	4.37944e+06	7.39857e+06
			1.12539e+06	584453	4.98783e+06	1.97014e+06
			1.55923e+06	758444	1.78269e+06	2.81912e+06
			820066	2.06087e+06	722139	1.85222e+06
			1.34062e+06	2.38311e+06	1.56156e+06	1.58431e+06
			1.83075e+06	2.67881e+06	426607	7.4346e+06
			1.43644e+06	1.4788e+06	3.02447e+06	6.7676e+06
			1.49249e+06	2.66703e+06	516962	2.70761e+06
			338040	1.0573e+06	479517	4.33567e+06
			444920	2.84502e+06		4.55617e+06
			617101	1.94624e+06		2.11424e+06
			755136			2.02622e+06
			IFNg
			MC38	MC38 - aPD1/aCTLA4	MC38 GNE-KO	MC38 GNE-KO aPD1/aCTLA4
			3.56	43.3	16.5	18.2
			13.3	10.6	12.1	57.9
			4.07	1.84	16.1	45
				39.3		48.7
				16		49.2
						17.6
			IFNg TNF
			MC38	MC38 - aPD1/aCTLA4	MC38 GNE-KO	MC38 GNE-KO aPD1/aCTLA4
			1.5	16.4	14.4	15.3
			6.17	3.96	9.81	50.2
			3.87	0.17	12.8	37.3
			0.6	18.6	15.6	42.1
				5.6		40.3
						14.1

## Sheet: Fig. S2
		Fig. S2C
			MALII
			24 h	72 h
			0.0531656	0.328878
			0.2997	0.524981
			PNA
			24 h	72 h
			49.1519	6.07853
			29.0609	28.2887
		Fig. S2D
			Untreated	E-301
			5885.7	283.5
			6803.5	92.75
		Fig. S2E
			24 h	72 h
			0.862321	0.493822
			0.650977	0.579435
		Fig. S2F
			E-301	Trastuzumab
			254954	682000
			255902	643000
			123023	769000
			194448	960000
			302272	871000
		Fig. S2H	PNA
			EMT6-HER2	EMT6-HER2 GNE-KO
			2.26293	1.60812
			2.48532	1.35034
			1.91954	1.39154
			MALII
			EMT6-HER2	EMT6-HER2 GNE-KO
			0.532577	0.665188
			0.453959	0.591188
			0.494032	0.62363
		Fig. S2I	Tumor cells
				E-301 LOF			E-301
			EMT6-HER2	130706	121625	206986	202464	109633	127426
			EMT6-HER2 GNE-KO	122451	110601	129977	124147	119532	114558
			CD45+ cells
				E-301 LOF			E-301
			EMT6-HER2	179806	220259	440000	426000	172564	79504
			EMT6-HER2 GNE-KO	178063	178547	202649	181401	150727	163160
		Fig. S2M
			B16D5-HER2	B16D5
			2.08863	1.87948
			2.55267	1.58789
			2.11579	1.8071
			2.02537	1.70646
		Fig. S2N		Untreated				Trastuzumab				E-301 LOF				E-301
			B16D5	-12.1	-13.5	2.82	-20	-20	-9.07	40.1		-25.6	-7.07	10.9		14.2	4.5	3.54	-10
			B16D5-HER2	7	8.2	-10.6		250	213	103		63	58.3	70.7		94.92	52.7	65	61.8
		Fig. S2O		Untreated				Trastuzumab				E-301 LOF				E-301
			B16D5-HER2	57000	50783	60164		41348	76675	70766		65336	50041	73688		59869	62179	68378	64930
			B16D5	35008	40742	40614		35023	54194	31902		43040	40503	53129		61036	57178	41087

## Sheet: Fig. S5
		Fig. S5A	CD45/mg
			Trastuzumab	E-301 LOF	E-301
			3.90262e+06	5.00314e+06	5.26244e+06
			3.66534e+06	7.48735e+06	1.04134e+07
			7.27904e+06	3.43718e+06	6.44878e+06
			6.58611e+06	7.33566e+06	8.774e+06
			5.43552e+06	4.33387e+06	1.65305e+07
			4.62602e+06	3.65089e+06	5.78756e+06
			4.95166e+06	4.07467e+06	1.53054e+07
			CD8/mg
			Trastuzumab	E-301 LOF	E-301
			415337	673682	820435
			656188	1161894	1483394
			915914	557909	1126732
			1165293	1157171	1428759
			1419996	469861	4019682
			544621	600615	618574
			789740	457341	2789933
		Fig. S5B
			Trastuzumab	E-301 LOF	E-301
			4292	4310	4740
			4139	3598	9486
			4797	3464	5997
			4502	3809	5457
			2804	3861	9256
			4253	3153	6256
			4639	3877	5343
		Fig. S5C
			Trastuzumab	E-301 LOF	E-301
			50	35.7	70.4
			48.7	48.6	66.1
			60.8	53.3	65.3
			60.8	41.9	72.2
			33.2	33	51
			46.8	45.8	55.3
			30.9	40.1	51.5
		Fig. S5D	Ki67
			Trastuzumab	E-301 LOF	E-301
			50.4	38.2	69.7
			21	28.2	70.5
			53.7	42.5	44.5
			32.5	27.1	58.6
			42.4	46.6	54.3
			36.2	29.6	59.3
			39.8	35.6	63.4
			granzyme B
			Trastuzumab	E-301 LOF	E-301
			54.8	35.5	55.1
			53.5	21.6	77.1
			28.36	32.2	38.4
			49.1	55.2	47.3
			26.9	23.6	62.4
			34.6	52.1	63.7
			32.5	44	58.1
		Fig. S5F	CD206+ MHCII-
			E-301 LOF	E-301
			36.2	27.3
			42.8	6.98
			38.8	23.7
			CD206- MHCII+
			E-301 LOF	E-301
			18.9	29.9
			10.9	58.4
			15.4	36.8
		Fig. S5G	granzyme B
			E-301 LOF	E-301
			10.1	32.8
			27.4	39.4
			13.1	34.6
			Ki67
			E-301 LOF	E-301
			13.3	38.8
			22.8	31
			16.4	35.2
		Fig. S5I
			MC38	MC38 - aPD1/aCTLA4	MC38 GNE-KO	MC38 GNE-KO aPD1/aCTLA4
			0.676923	1.61709	1.84477	2.01476
			0.866055	1.03448	1.13947	1.54849
			0.759717	1.98714	1.44366	1.44206
			0.987685	0.900356	1.19471	2.21429
			0.689474	1.90854	1.15789	1.54382
			0.436533	1.60158		2.36122
		Fig. S5J
			MC38	MC38 - aPD1/aCTLA4	MC38 GNE-KO	MC38 GNE-KO aPD1/aCTLA4
			1.51	4.36	24.2	22.9
			15.9	2.49	28.3	27.9
			1.36	0.89	15.7	16.2
				12.9
				2.06
		Fig. S5M
			E-301 LOF	E-301 LOF T	E-301 T
			90.3	75	84.3
			89.9	73.7	81.7
			91.2	67.4	83.3
		Fig. S5P
				M+T								M+T+E301
			CD206- CD86+	13.7	14.9	17.5	17.3	4.95	6.2	4.49	6.98	17	18.4	18.6	17.2	22	17.5	21.6	12.4
			CD206+ CD86-	23	31.5	9.04	9.21	10.5	7.6	19.7	11.6	11.6	8.74	8.74	7.78	7.56	12.1	2.13	4.7
		Fig. S5Q		Untreated								E-301
			T cells	75.4	69.2	8.66	78.6	71				81.3	76.7	17.6	83	73.7
			T cells + mo-Macs	45.9		34.9	36.7	51	37.2	40.9	69.3	45.5		37.7	53.4	81.2	81.7	83.1	75.3

## Sheet: Fig. S6
		Fig. S6H
			C57BL/6	C57BL/6 GNE-KO	EKO	EKO GNE-KO
			1.1	0.53	1.38	0.71
			0.87	1.44	0.56	0.79
			1.09	0.31	1.31	0.7
			1.4	0.21	0.99	0.59
			1.42	0.64	0.91	0.47
			1.08	0.17	0.56	1.01
			1.29	1.15	0.64	0.86
			2.84	0.89	0.52
			1	0.62
			2.3	0.48
				0.82
		Fig. S6J		CD11cwt/wtSigEfl/fl							CD11ccre/wtSigEfl/fl
			B cells	1.15959	1.13756	1.35411	1.24234	1.25202	1.07953	1.4331		1.23575	1.18305	1.74359	1.24501	1.21011	1.6396
			conv CD4	1.30913	1.23877	1.24401	1.27545	1.36452	1.34356	1.15569		1.21295	1.25516	1.26642	1.06754	1.19887	1.22889
			Tregs	1.2762	0.848961	1.09737	1.00849	1.03076	1.2535	0.791896		1.0088	0.722112	0.945785	1.03491	0.706784	0.883906
			CD8	1.52242	1.14306	1.32811	1.27189	1.39929	1.55374	1.20925		1.12633	1.08285	1.15669	1.02625	1.17884	1.11157
		Fig. S6K
				CD11cwt/wtSigEfl/fl							CD11ccre/wtSigEfl/fl
			Macrophages	13.981	15.0771	6.97663					4.89829	6.06696	15.8989
			DCs	28.7177	54.8066	24.4436					1.65154	3.08444	17.5066
			B cells	3.54513	4.74795	3.75615					7.0891	8.56155	3.82298
			conv CD4	4.91808	6.3316	4.85306					2.44863	2.06372	2.77763
			Tregs	1.89145	2.07529	0.998614					1.44758	0.595843	1.2388
			CD8	1.51189	2.66391	1.50982					4.92141	3.36711	1.66494
		Fig. S6M
				E-301 LOF									E-301
			WT	936	1099	1500		1500	936	1008			726	936	786.5	550	726	288	40	550	405
			Cre	1183	288	320	786.5	786.5	1268	405			1008	1268		700	665.5	364.5	700
		Fig. S6N
				Untreated				E-301
			WT	8.64	12.1	7.94		9.31	20.4	7.43
			Cre	21.2	14.3	20.7		9.11	8.92	11.2
